# Supplementary material for: The Nasal Solitary Chemosensory Cell Signaling Pathway Triggers Mouse Avoidance Behavior to Inhaled Nebulized Irritants
Source: eNeuro. 2023 Apr 10;10(4):ENEURO.0245-22.2023. doi: 10.1523/ENEURO.0245-22.2023 (PMC10101550; doi:10.1523/ENEURO.0245-22.2023)
Supplement: Extended Data 1 — Zip file containing the MATLAB code, an example video used to track the behavior, and the example video showing typical behavior during a recording session. Download Extended Data 1, ZIP file. [file enu-eN-NWR-0245-22-s02.zip]

Archive with 10 entries (8 files):
- T2R_mouse_vid_track-main/
- T2R_mouse_vid_track-main/031014 WT2 W-W T0.avi
- T2R_mouse_vid_track-main/Example_Arena.jpg
- T2R_mouse_vid_track-main/Extended_Data/
- T2R_mouse_vid_track-main/Extended_Data/DENvSALINE WTvSCC.mp4
- T2R_mouse_vid_track-main/Extended_Data/Extended_Video_description.md
- T2R_mouse_vid_track-main/LICENSE
- T2R_mouse_vid_track-main/README.md
- T2R_mouse_vid_track-main/esVidTrack.fig
- T2R_mouse_vid_track-main/esVidTrack.m
