# Supplementary material for: The Nasal Solitary Chemosensory Cell Signaling Pathway Triggers Mouse Avoidance Behavior to Inhaled Nebulized Irritants
Source: eNeuro. 2023 Apr 10;10(4):ENEURO.0245-22.2023. doi: 10.1523/ENEURO.0245-22.2023 (PMC10101550; doi:10.1523/ENEURO.0245-22.2023)
Supplement: Extended Data 1 — Zip file containing the MATLAB code, an example video used to track the behavior, and the example video showing typical behavior during a recording session. Download Extended Data 1, ZIP file. [file enu-eN-NWR-0245-22-s02.zip › T2R_mouse_vid_track-main/Extended_Data/Extended_Video_description.md]

Mouse behavior during a recording session. Representative video recordings of wildtype and SCC-pathway knockout mice showing typical behaviors observed during an experimental session of the avoidance assay (one chamber nebulized with denatonium and the other chamber with saline).  Both WT and KO mice do not  lick their fur or the chamber surfaces for the duration of the experiments.
