# Supplementary material for: The Nasal Solitary Chemosensory Cell Signaling Pathway Triggers Mouse Avoidance Behavior to Inhaled Nebulized Irritants
Source: eNeuro. 2023 Apr 10;10(4):ENEURO.0245-22.2023. doi: 10.1523/ENEURO.0245-22.2023 (PMC10101550; doi:10.1523/ENEURO.0245-22.2023)
Supplement: Extended Data 1 — Zip file containing the MATLAB code, an example video used to track the behavior, and the example video showing typical behavior during a recording session. Download Extended Data 1, ZIP file. [file enu-eN-NWR-0245-22-s02.zip › T2R_mouse_vid_track-main/README.md]

# T2R_mouse_vid_track
Support material for manuscript titled "A Tas2r-mediated signaling pathway in nasal solitary chemosensory cells triggers mouse avoidance behavior to inhaled nebulized irritants without involving the taste and olfactory systems"

## Video Tracking Algorithm based on the following technical document
https://www.mathworks.com/company/newsletters/articles/tracking-objects-acquiring-and-analyzing-image-sequences-in-matlab.html 


# Files
- 031014 WT2 W-W T0.avi: example movie (likely only works on PCs)
- esVidTrack.fig: MATLAB GUIDE interface file
- esVidTrack.m: MATLAB code
- Example_Arena.jpg: screengrab from the app

To launch the app, download the .FIG and .M files. Be sure to save these files in the same directory Change the MATLAB current directory to the directory containing these files and then open the .FIG file. 

# Computer Specifications

Software developed using MATLAB 2014a on a Macintosh computer running OS X 10.9 (Mavericks). Data collection was run on a PC computer running Windows 8.0. App may not work on newer versions of MATLAB. 
